# Supplementary material for: Regionwide and Nationwide Floristic Richness Reveal Vascular Plant Diversity in Central Asia
Source: Plants (Basel). 2024 Aug 15;13(16):2275. doi: 10.3390/plants13162275 (PMC11360335; doi:10.3390/plants13162275)
Supplement: Supplementary file 1 [file plants-13-02275-s001.zip]

Archive with 1 entries (1 files):
- plants-3114920-supplementary.pdf
